# Supplementary material for: MRI Volumetric Analysis of the Hypothalamus and Limbic System across the Pediatric Age Span
Source: Children (Basel). 2023 Feb 27;10(3):477. doi: 10.3390/children10030477 (PMC10047273; doi:10.3390/children10030477)
Supplement: Supplementary file 1 [file children-10-00477-s001.zip]

Archive with 11 entries (10 files):
- children-2244551-supplementary/
- children-2244551-supplementary/Figure S1.tif
- children-2244551-supplementary/Figure S2.tif
- children-2244551-supplementary/Figure S3.tif
- children-2244551-supplementary/Figure S4.tif
- children-2244551-supplementary/Figure S5.tif
- children-2244551-supplementary/Figure S6.tif
- children-2244551-supplementary/Figure S7.tif
- children-2244551-supplementary/Figure S8.tif
- children-2244551-supplementary/Figure S9.tif
- children-2244551-supplementary/Table S1.pdf
